# Supplementary material for: The Dose-Response Effects of Consuming High Fructose Corn Syrup-Sweetened Beverages on Hepatic Lipid Content and Insulin Sensitivity in Young Adults
Source: Nutrients. 2022 Apr 15;14(8):1648. doi: 10.3390/nu14081648 (PMC9030734; doi:10.3390/nu14081648)
Supplement: Supplementary file 1 [file nutrients-14-01648-s001.zip]

Archive with 1 entries (1 files):
- nutrients-1655596-supplementary.pdf
